# Supplementary material for: Characterizing engagement dynamics across topics on Facebook
Source: PLoS One. 2023 Jun 28;18(6):e0286150. doi: 10.1371/journal.pone.0286150 (PMC10306180; doi:10.1371/journal.pone.0286150)
Supplement: S1 Data — (CSV) [file pone.0286150.s001.csv]

Name	alpha	beta	Love Hate Score	First Post Date	Last Post Date	Topic Lifetime (in days)	SI	N. of Posts	N. of Total Interactions	N. of users posting
Amyotrophic_lateral_sclerosis	0.003	566.536	0.915	02/01/2018	31/12/2021	1459	0.586	31497	3939479	16615
DeleteUber	0.005	393.959	0.425	01/01/2018	19/12/2021	1448	0.714	4738	623070	2590
Roy_Moore_sexual_misconduct	0.005	347.588	-0.794	02/01/2018	13/12/2021	1441	0.732	1634	324334	1122
abilene_zoo	0.01	1067.141	0.99	08/01/2018	01/01/2022	1454	0.267	3411	1541146	693
abu_sayyaf	0.005	809.439	0.499	02/01/2018	31/12/2021	1459	0.449	10000	10760375	2149
action_news_jax	0.004	771.324	0.24	01/01/2018	31/12/2021	1460	0.474	2033	83366	450
afghan_refugees	0.048	1330.679	0.048	01/01/2018	31/12/2021	1460	0.088	126529	17695187	47655
afghanistan_pakistani_militant	0.003	762.062	0.677	02/01/2018	31/12/2021	1459	0.481	1571	179714	937
afghanistan_war	0.004	1093.734	0.153	02/01/2018	01/01/2022	1460	0.294	442301	69979738	129745
afp_paedophile_ring	0.125	812.644	-0.649	15/08/2018	02/11/2021	1175	0.308	128	17488	111
agent_skripal_spy	0.006	0	-0.614	05/03/2018	29/12/2021	1395	0.923	5829	429934	2634
aids_hiv	0.004	858.427	0.493	02/01/2018	31/12/2021	1459	0.422	1136355	69630146	275768
al_aqsa_jerusalem_raid	1.013	1209.85	-0.431	15/01/2018	20/12/2021	1435	0.156	1339	246267	854
alaska_pipeline	0.004	998.391	0.145	02/01/2018	31/12/2021	1459	0.344	7759	789414	4016
alex_jones	0.003	821.314	0.204	02/01/2018	31/12/2021	1459	0.453	283911	31746925	98063
alshabab_mogadishu_somalia	0.008	883.152	0.679	24/01/2018	31/12/2021	1437	0.386	301	18399	212
aluminium_steel_tariffs	0.01	166.06	-0.357	11/01/2018	31/12/2021	1450	0.872	6057	353335	2855
andhra_pradesh_uttarandhra	0.004	845.886	0.901	05/02/2018	03/12/2021	1397	0.409	184	31530	123
animal_conservation	0.004	849.346	0.608	01/01/2018	31/12/2021	1460	0.429	286904	46003007	94539
animal_cruelty	0.004	700.38	-0.435	02/01/2018	31/12/2021	1459	0.518	695736	99419660	105381
animal_sanctuary_tiverton	0.003	655.245	0.782	19/03/2018	18/12/2021	1370	0.515	143	10421	69
antarctic_ice_melting	0.006	335.596	-0.301	02/01/2018	31/12/2021	1459	0.754	10861	2033331	5621
antisemitic_jewish_orthodox	0.005	763.621	-0.849	02/02/2018	26/12/2021	1423	0.466	1162	111121	750
apc_pdp_sheriff	0.003	543.741	0.721	03/01/2018	30/12/2021	1457	0.599	13377	297670	2346
armenia_azerbaijan_border	0.014	1029.799	0.147	09/01/2018	31/12/2021	1452	0.29	13512	1172673	4172
arvind_kejriwal	0.007	787.834	0.221	02/01/2018	31/12/2020	1094	0.293	494506	65370403	97818
ashland_fundraising	0.004	781.274	0.973	03/01/2018	31/12/2021	1458	0.469	1338	30231	693
asian_hate	0.034	1176.352	0.114	01/01/2018	31/12/2021	1460	0.194	187078	33327291	72709
aung_san_suu_kyi	0.006	1052.419	0.831	02/01/2018	31/12/2021	1459	0.286	181702	39699008	45187
australian_refugees	0.003	692.12	-0.08	02/01/2018	01/01/2022	1460	0.522	43324	3081973	10231
baghdad_shiites	0.004	971.5	0.229	04/01/2018	29/11/2021	1425	0.34	612	41039	449
ballistic_missile_test	0.003	747.322	-0.113	01/01/2018	31/12/2021	1460	0.49	53120	8366394	17643
band_debut_album	0.004	968.396	0.997	01/01/2018	31/12/2021	1460	0.36	807806	51209799	134440
benghazi_libya_militias	0.008	693.529	-0.126	04/01/2018	21/12/2021	1447	0.52	652	44287	435
bilateral_cooperation	0.004	895.714	0.882	01/01/2018	31/12/2021	1460	0.4	191420	30733631	43305
birds_invasive_population_species_conservation	0.005	762.044	0.663	05/01/2018	31/12/2021	1456	0.477	460	53104	390
black_racism	0.007	925.38	0.222	01/01/2018	31/12/2021	1460	0.368	1153970	169231452	263742
blacklivesmatter	0.03	406.79	0.658	21/05/2019	31/12/2021	955	0.574	1072936	131887796	288900
blue_whale_challenge	0.004	516.767	-0.685	01/01/2018	31/12/2021	1460	0.631	16464	2894005	11044
boat_sinks_die	0.005	1220.871	0.408	01/01/2018	25/12/2021	1454	0.205	1471	304975	1208
boeing_737_max_crash	0.008	531.166	-0.476	01/01/2018	31/12/2021	1460	0.635	46257	5610315	17185
boko_haram	0.004	902.547	0.078	02/01/2018	01/01/2022	1460	0.394	1440665	93802780	86428
bollywood_celebrities	0.004	830.431	0.691	01/01/2018	31/12/2021	1460	0.44	192205	65329826	28051
bolsonaro_brazil	0.005	751.134	-0.302	03/01/2018	31/12/2021	1458	0.485	210740	27804643	55986
bomber_commits_suicide	0.006	779.666	-0.016	24/01/2018	14/12/2021	1420	0.452	174	8920	152
boris_hunt_tory_debate	0.108	517.079	-0.549	31/01/2018	04/09/2021	1312	0.606	682	81894	349
boris_johnson	0.006	874.91	-0.227	01/01/2018	31/12/2021	1460	0.403	2326410	324914364	242719
bowe_bergdahl	0.004	695.553	-0.739	03/01/2018	26/12/2021	1453	0.519	5207	1905889	3409
brain_cells_tumour	0.003	743.763	0.985	03/01/2018	31/12/2021	1458	0.491	4065	412033	2592
breast_cancer	0.004	796.496	0.899	01/01/2018	31/12/2021	1460	0.46	2810645	232696898	560807
britain_bridge_collapse	0.005	781.145	0.795	03/01/2018	23/12/2021	1450	0.464	410	12584	342
bsf_jammu_kashmir	0.004	924.766	0.575	02/01/2018	31/12/2021	1459	0.383	13610	1946685	3165
buckingham_palace	0.004	790.331	0.8	02/01/2018	31/12/2021	1459	0.464	220913	55130192	79094
burqa	0.003	871.109	0.143	01/01/2018	31/12/2021	1460	0.421	163170	29897503	46943
bus_accident	0.003	796.381	0.552	01/01/2018	31/12/2021	1460	0.462	366663	44255779	117367
california_wildfire	0.004	678.089	0.281	01/01/2018	31/12/2021	1460	0.53	274455	40980515	63243
cameron_outcome_referendum	0.005	599.721	0.196	02/01/2018	20/12/2021	1448	0.579	1026	95585	462
capital_punishment	0.004	704.94	-0.042	01/01/2018	31/12/2021	1460	0.515	130541	14903247	54934
cathedral_notre_dame	0.88	468.421	0.645	02/01/2018	31/12/2021	1459	0.679	132097	38756367	59782
charlie_hebdo	0.008	966.609	-0.406	02/01/2018	31/12/2021	1459	0.338	128443	19874146	46277
charlottesville_rally_unite	0.003	775.529	-0.045	02/01/2018	31/12/2021	1459	0.477	19277	4543868	8462
chemtrails	0.004	883.886	0.662	01/01/2018	31/12/2021	1460	0.406	241312	11099100	46376
climate_warming	0.004	706.6	-0.087	01/01/2018	31/12/2021	1460	0.514	773160	61664938	144693
co2_emissions	0.004	833.248	0.88	01/01/2018	31/12/2021	1460	0.437	271614	77804190	84470
coach_k	0.004	940.944	0.967	01/01/2018	31/12/2021	1460	0.37	296623	32581117	92450
colombia_farc	0.004	738.563	-0.285	01/01/2018	31/12/2021	1460	0.495	375139	26749754	36296
colorado_shooting	0.004	944.582	-0.433	02/01/2018	31/12/2021	1459	0.37	87682	21618586	30755
confederate_statue_removed	0.007	1051.018	-0.36	04/01/2018	31/12/2021	1457	0.284	15045	6052193	7022
contest_nobel_prize_winner	0.006	714.733	0.395	17/01/2018	16/12/2021	1429	0.499	587	43671	487
correctional_prisons	0.004	804.902	-0.258	02/01/2018	31/12/2021	1459	0.453	50654	3686443	22082
crypto_currency_exchange	0.003	1158.327	0.906	02/01/2018	31/12/2021	1459	0.297	155754	764023	18353
cuban_embargo	0.004	1064.303	0.02	02/01/2018	31/12/2021	1459	0.303	12928	832960	5778
cultural_heritage	0.004	880.384	0.829	02/01/2018	31/12/2021	1459	0.411	665446	49487728	221247
cyberbullying	0.004	856.606	0.538	01/01/2018	31/12/2021	1460	0.426	176630	19705069	82596
cybersecurity	0.004	959.698	-0.05	01/01/2018	31/12/2021	1460	0.363	1387540	55939944	201998
cybersquatting	0.003	908.06	0.619	09/01/2018	23/12/2021	1444	0.396	1158	21797	863
dakota_pipeline	0.005	831.137	-0.344	01/01/2018	31/12/2021	1460	0.433	183087	28809557	35504
dakota_standing_rock	0.005	860.973	0.122	01/01/2018	31/12/2021	1460	0.414	83110	11942326	22642
delhi_pollution	0.004	779.393	0.303	01/01/2018	31/12/2021	1460	0.468	130195	12556414	28217
democracy_threat	0.005	954.047	-0.116	01/01/2018	31/12/2021	1460	0.359	271120	47217396	78204
democrat_min_wage	0.011	137.23	0.105	02/01/2021	31/12/2021	363	0.592	5493	2728647	2999
dieselgate	0.003	457.93	-0.495	01/01/2018	31/12/2021	1460	0.654	41974	1951906	14959
diplomatic_immunity	0.004	819.007	-0.348	01/01/2018	31/12/2021	1460	0.444	25631	2333320	13516
divorce_equality	0.003	800.328	0.7	01/01/2018	31/12/2021	1460	0.459	10556	1167953	7104
draft_nfl	0.004	781.019	0.843	02/01/2018	31/12/2021	1459	0.469	671393	62021092	66084
duncan_dallas_ebola	0.01	667.556	0.31	12/04/2018	01/08/2021	1207	0.447	62	1089	56
duterte_philippines	0.004	676.036	0.364	02/01/2018	01/01/2021	1095	0.404	120363	68249953	12230
e-cigarettes	0.008	581.199	0.009	02/01/2018	31/12/2021	1459	0.601	179624	14064544	53389
early_late_voter	0.009	1117.49	0.041	03/01/2018	31/12/2021	1458	0.237	10185	1227117	6165
earthquake_nepal	0.005	533.71	0.964	02/01/2019	01/01/2022	1095	0.511	19599	3345832	8948
efcc_alleged_fraud	0.003	933.145	0.491	03/01/2018	30/12/2021	1457	0.381	68153	2260626	6651
el_chapo_guzman	0.005	556.1	0.249	02/01/2018	31/12/2021	1459	0.614	45873	7665369	20193
elon_musk_tesla	0.004	1068.824	0.663	02/01/2018	31/12/2021	1459	0.291	490113	87995567	118275
endangered_species	0.004	828.05	0.391	01/01/2018	31/12/2021	1460	0.441	814015	151265579	183901
epa_effort	0.004	654.173	-0.754	03/01/2018	30/12/2021	1457	0.546	7961	1313217	5125
erdogan_coup_d_etat_attempt	0.003	745.203	0.093	21/01/2018	06/12/2021	1415	0.478	41	3683	30
erdogan_turkey	0.004	820.137	-0.063	01/01/2018	31/12/2021	1460	0.444	1407735	196725578	184154
eruption_volcanic_ash	0.005	887.594	0.943	02/01/2018	31/12/2021	1459	0.398	33607	4431178	13228
european_commission	0.004	873.202	0.124	01/01/2018	31/12/2021	1460	0.414	695209	39850210	153345
fact-checking	0.006	903.049	-0.323	01/01/2018	31/12/2021	1460	0.386	290742	54583102	96045
factory_farming	0.005	827.775	-0.258	01/01/2018	31/12/2021	1460	0.437	187109	10928186	36016
fadnavis_maharashtra	0.004	841.329	0.562	02/01/2018	31/12/2021	1459	0.432	50158	22801100	4604
farmers_irrigation_scheme	0.003	854.409	0.731	02/01/2018	31/12/2021	1459	0.428	7831	519731	4162
fashion_runway	0.003	703.532	0.96	01/01/2018	31/12/2021	1460	0.515	528009	49744233	122685
fiscal_cuts	0.004	625.87	-0.769	01/01/2018	31/12/2021	1460	0.566	71706	6720655	31670
flat_earth	0.003	772.287	0.839	01/01/2018	31/12/2021	1460	0.477	489844	51550181	107074
football_galbraith	0.005	559.952	0.922	07/01/2019	27/12/2021	1085	0.486	566	43464	373
ford_kavanaugh	0.222	227.538	-0.54	13/02/2018	30/12/2021	1416	0.839	94280	36985697	23797
forest_wildfire	0.004	844.104	-0.052	02/01/2018	31/12/2021	1459	0.431	130970	9616276	34814
garda_dublin	0.005	857.552	-0.122	03/01/2018	31/12/2021	1458	0.417	10000	3842724	2014
gay_marriages_ban	0.005	643.206	-0.089	05/01/2018	30/12/2021	1455	0.554	861	194126	637
gdpr	0.003	669.074	0.242	02/01/2018	01/01/2022	1460	0.533	339701	7404524	108173
geert_wilders_netherlands	0.006	372.835	-0.369	03/01/2018	05/12/2021	1432	0.727	1808	215335	1274
gender_bathroom	0.003	922.746	-0.063	01/01/2018	31/12/2021	1460	0.389	51604	7282227	22343
gender_gap	0.003	723.391	0.299	01/01/2018	31/12/2021	1460	0.504	275624	22325364	109198
gender_identity	0.004	854.666	0.124	02/01/2018	31/12/2021	1459	0.422	1056076	120020181	159985
george_bush	0.004	621.039	0.505	02/01/2018	31/12/2021	1459	0.563	797581	190149397	207546
germany_nazi_merkel	0.006	607.564	-0.291	02/01/2018	24/12/2021	1452	0.579	1287	111814	1025
grace_mugabe	0.003	483.588	0.11	02/01/2018	30/12/2021	1458	0.639	19997	1265323	5936
greek_bailout_tsipras	0.006	415.462	0.18	08/01/2018	16/07/2021	1285	0.668	210	3485	155
hackers_disinformation	0.004	744.122	-0.768	03/01/2018	28/12/2021	1455	0.49	1422	74533	981
haftar_lybia	0.006	835.36	-0.42	02/01/2018	31/12/2021	1459	0.43	105544	6811830	23049
hajj_pilgrimage	0.004	778.325	0.922	02/01/2018	31/12/2021	1459	0.469	40000	11177603	13884
halifax_mass_shooting	0.043	832.729	0.386	25/01/2018	06/12/2021	1411	0.409	912	57476	424
hamas	0.004	1065.804	-0.279	01/01/2018	31/12/2021	1460	0.301	805858	121611563	128847
harvey_weinstein_sexual_abuse	0.003	523.554	0.096	02/01/2018	31/12/2021	1459	0.613	6408	676810	4834
hate_speech	0.004	840.106	0.127	01/01/2018	31/12/2021	1460	0.432	810624	107866050	211551
hezbollah_lebanon	0.004	837.881	-0.208	02/01/2018	31/12/2021	1459	0.433	46165	3978612	12357
hijab_ban	0.003	682.076	0.436	01/01/2018	31/12/2021	1460	0.526	44763	8761928	15610
holocaust	0.004	745.661	0.265	01/01/2018	31/12/2021	1460	0.49	1392176	255952628	284430
homeless_shelter	0.004	844.396	0.79	01/01/2018	31/12/2021	1460	0.43	951639	104637183	217028
hong_kong_protest	0.009	681.102	-0.133	02/01/2018	31/12/2021	1459	0.533	79198	11745212	22996
honolulu_civil_beat	0.428	42.964	-0.413	02/11/2021	31/12/2021	59	0.259	145	5245	94
houthi_yemen	0.004	737.885	-0.486	02/01/2018	31/12/2021	1459	0.495	46100	3296668	12915
humanitarian_aid	0.004	897.617	0.468	01/01/2018	31/12/2021	1460	0.4	473918	55831564	143984
hurricane_dorian	0.015	153.804	0.946	02/01/2021	31/12/2021	363	0.565	4496	370849	2330
hydrogen_vehicles	0.004	904.639	0.569	01/01/2018	31/12/2021	1460	0.396	33618	2222390	14193
illegal_immigration	0.004	645.39	-0.5	01/01/2018	31/12/2021	1460	0.55	446587	122721617	84481
imran_khan	0.004	791.375	0.906	02/01/2018	31/12/2021	1459	0.462	2218748	579371228	118627
india_foreign_investment	0.004	766.303	0.663	02/01/2018	31/12/2021	1459	0.478	42072	2054045	14772
intensive_animal_farming	0.004	902.692	-0.207	04/01/2018	31/12/2021	1457	0.39	9384	625387	4846
iran_foreign_minister_zarif	0.005	793.796	-0.641	02/01/2018	13/12/2021	1441	0.452	23918	3587452	8587
iraqi_kurdish_mosul	0.004	688.012	0.485	03/01/2018	27/12/2021	1454	0.523	2284	216636	1388
ireland_sinn_fein	0.004	832.2	0.412	01/01/2018	31/12/2021	1460	0.435	63229	3408553	5715
jakarta_flood	0.008	777.149	0.516	03/01/2018	27/12/2021	1454	0.465	3271	268470	1948
jamal_khashoggi	0.007	416.569	-0.774	01/01/2018	31/12/2021	1460	0.71	170065	22648013	40319
jeffrey_epstein	0.005	820.154	-0.522	01/01/2018	31/12/2021	1460	0.44	379174	71284390	68971
jeremy_corbyn_labour	0.006	602.113	-0.143	02/01/2018	31/12/2021	1459	0.584	265470	32524319	22242
john_mccain	0.004	425.255	0.001	01/01/2018	31/12/2021	1460	0.686	349191	131982680	88150
joyce_marcel	0.004	593.149	0.992	04/01/2018	31/12/2021	1457	0.583	5004	938728	3442
julian_assange_wikileaks	0.004	743.164	-0.333	02/01/2018	31/12/2021	1459	0.491	274372	20706000	50459
kabila_congo	0.004	824.193	0.213	01/01/2018	31/12/2021	1460	0.444	543580	16629383	19684
karnataka_assembly_poll	0.036	116.445	0.484	01/01/2018	30/12/2021	1459	0.92	3435	421546	1199
kayapo	0.006	856.469	0.775	03/01/2018	31/12/2021	1458	0.414	8125	1440336	4856
kenney_elected_mayor_philadelphia	0.006	651.373	-0.319	20/01/2018	31/12/2021	1441	0.546	484	43770	309
kiev_donetsk_separatists	0.008	457.648	0.025	13/01/2018	31/12/2021	1448	0.681	130	2823	101
kiir_machar_south_sudan	0.004	711.401	0.851	03/01/2018	31/12/2021	1458	0.511	12576	757324	2511
kilauea_eruption	0.003	275.647	0.935	01/01/2018	31/12/2021	1460	0.739	30657	3296141	9199
kim_jong_un	0.003	530.127	-0.171	01/01/2018	31/12/2021	1460	0.61	944111	165994826	170536
klopp_liverpool	0.004	888.192	0.943	02/01/2018	31/12/2021	1459	0.403	1214386	365981655	45247
labor_movement	0.003	841.565	0.465	02/01/2018	31/12/2021	1459	0.435	229273	14519892	79001
lahore_rape	0.006	937.558	-0.327	01/01/2018	26/12/2021	1455	0.361	6528	630747	2852
lee_kuala_lumpur	0.003	738.675	0.674	02/01/2018	31/12/2021	1459	0.494	64391	5491557	12998
legalize_prostitution	0.005	657.249	-0.588	05/01/2018	30/12/2021	1455	0.546	3692	366180	2817
leo_varadkar_taoiseach	0.006	655.309	-0.424	02/01/2018	31/12/2021	1459	0.549	32017	4450927	5995
lgbt_discrimination	0.004	708.902	0	02/01/2018	31/12/2021	1459	0.513	73521	8046931	32089
london_mayor_re-election_bid	0.007	510.618	0.414	01/02/2018	15/11/2021	1383	0.628	136	14881	120
louisiana_parish_arrested	0.004	654.542	-0.867	02/01/2018	31/12/2021	1459	0.547	15154	1817006	3902
lung_cancer	0.004	837.865	0.747	01/01/2018	31/12/2021	1460	0.434	654044	84997209	200088
macron_france	0.004	812.86	-0.267	01/01/2018	31/12/2021	1460	0.451	1683807	168920145	151603
maduro_venezuela	0.005	464.452	-0.185	02/01/2018	29/12/2021	1457	0.665	330543	102167723	38241
marco_rubio_debate	0.015	66.853	-0.684	03/01/2021	25/12/2021	356	0.753	620	31756	501
marijuana_legalization	0.004	601.937	0.494	02/01/2018	01/01/2022	1460	0.576	222671	22485085	55583
marine_corps	0.004	907.206	0.809	01/01/2018	31/12/2021	1460	0.396	1049748	230041434	206567
marine_le_pen	0.003	748.387	0.063	02/01/2018	31/12/2021	1459	0.489	263983	51649842	37996
mars_mission	0.005	922.286	0.878	01/01/2018	31/12/2021	1460	0.378	459283	42730749	124964
mars_spacecraft_mission	0.004	900.803	0.979	02/01/2018	31/12/2021	1459	0.396	17050	2039963	7470
martin_luther_king	0.004	795.824	0.759	02/01/2018	01/01/2022	1460	0.461	1682523	191035635	546120
maryam_nawaz	0.005	1048.317	0.786	01/01/2018	31/12/2021	1460	0.299	274481	48145885	19778
mass_shootings	0.005	583.635	-0.345	02/01/2018	01/01/2022	1460	0.595	292159	74312042	97156
measles	0.005	622.861	-0.065	01/01/2018	31/12/2021	1460	0.568	473023	81948443	123965
meghan_harry	0.003	646.843	0.537	02/01/2018	01/01/2022	1460	0.544	827870	131816197	100115
merkel_germany	0.004	869.906	-0.32	01/01/2018	31/12/2021	1460	0.417	1124204	145330226	193689
metoo	0.004	469.738	0.043	01/01/2018	31/12/2021	1460	0.653	921601	100263286	223416
metric_tonnes_waste	0.005	625.669	0.849	02/01/2018	30/12/2021	1458	0.567	3756	516857	2881
mexican_migrants	0.005	532.388	-0.585	01/01/2018	31/12/2021	1460	0.625	55337	11995024	18891
mexico_wall	0.005	555.479	-0.225	01/01/2018	31/12/2021	1460	0.612	326932	105997538	88731
mh370	0.007	598.749	0.575	02/01/2019	29/12/2021	1092	0.453	1679	424540	1135
michael_brown_shooting	0.004	791.021	-0.191	03/01/2018	31/12/2021	1458	0.46	8471	1187717	5780
michael_cohen_lawyer	0.005	344.213	-0.16	05/01/2018	31/12/2021	1456	0.742	88104	25182565	17584
migration_pact	0.024	353.439	-0.313	05/01/2018	31/12/2021	1456	0.757	17815	2048982	7864
mike_pence_indiana	0.004	757.691	-0.138	02/01/2018	20/12/2021	1448	0.478	16034	5712117	8186
mindanao_martial_law	0.004	488.844	0.138	01/01/2018	31/12/2021	1460	0.65	91210	20367962	12447
minimum_wage	0.004	883.306	0.136	02/01/2018	31/12/2021	1459	0.409	1429389	218383874	196981
mission_moon	0.004	851.477	0.928	01/01/2018	31/12/2021	1460	0.424	323750	43652723	109479
modis_narendra	0.004	568.165	0.349	05/01/2018	29/12/2021	1454	0.599	4197	426049	1952
morsi_sisi_egypt	0.006	601.076	-0.02	09/01/2018	30/12/2021	1451	0.582	1934	128679	1135
mueller_probe	0.007	371.742	-0.42	02/01/2018	30/12/2021	1458	0.738	126370	34525094	20658
muslim_brotherhood	0.004	684.583	-0.08	01/01/2018	31/12/2021	1460	0.527	116519	14966382	36555
nafta_trade	0.004	532.478	0.092	01/01/2018	31/12/2021	1460	0.624	81124	8134127	23328
native_american_indigenous	0.004	945.084	0.561	01/01/2018	31/12/2021	1460	0.373	239065	25187112	72181
natural_gas_prices	0.004	1141.635	-0.412	01/01/2018	31/12/2021	1460	0.256	74947	4685708	28311
nauru_refugees	0.006	468.205	-0.421	02/01/2018	31/12/2021	1459	0.671	25537	1612728	2500
nelson_bay_cup	0.003	1018.097	0.953	13/01/2018	31/12/2021	1448	0.338	3660	377501	1406
netanyahu	0.004	739.026	0.179	01/01/2018	31/12/2021	1460	0.494	1354071	143792560	131230
nicola_sturgeon_scotland_independence	0.005	871.242	0.054	02/01/2018	31/12/2021	1459	0.408	36092	3866684	2552
nigel_farage_ukip	0.006	430.014	-0.306	02/01/2018	28/12/2021	1456	0.698	15159	2220850	4521
nikolas_cruz	0.003	0	-0.813	09/01/2018	31/12/2021	1452	0.832	52359	10134333	20176
nitish_kumar_bihar	0.007	1051.316	0.513	02/01/2018	31/12/2021	1459	0.285	174308	23866719	16414
npa_rebels	0.004	926.39	0.351	01/01/2018	31/12/2021	1460	0.381	120905	12511660	10072
nuclear_war	0.003	708.71	0.22	01/01/2018	31/12/2021	1460	0.512	576758	63882230	144710
obrador_mexico	0.003	787.113	0.363	01/01/2018	31/12/2021	1460	0.468	438499	28986776	46171
ocean_fishing	0.004	857.162	0.576	02/01/2018	31/12/2021	1459	0.421	249284	25293924	74402
off_peak_season_travel	0.003	476.704	0.954	01/01/2018	31/12/2021	1460	0.633	23429	979934	5487
offshore_wind	0.004	976.319	0.603	01/01/2018	31/12/2021	1460	0.355	228002	12184672	47062
operation_varsity_blues	0.008	372.48	-0.419	16/06/2018	31/12/2021	1294	0.707	4954	631264	2877
opioid_drug_crisis	0.004	415.828	-0.191	01/01/2018	31/12/2021	1460	0.693	97444	8006702	37457
organ_trade	0.005	866.096	0.398	01/01/2018	31/12/2021	1460	0.412	20748	1002036	10568
pacific_solution	0.003	787.476	0.53	01/01/2018	31/12/2021	1460	0.467	53134	2554534	29250
panama_papers	0.003	804.979	-0.458	02/01/2018	31/12/2021	1459	0.459	66426	4557923	29880
paul_manafort	0.006	312.564	-0.32	02/08/2018	30/12/2021	1246	0.728	171964	33139246	60462
pension_retirement_age	0.004	724.838	-0.233	01/01/2018	31/12/2021	1460	0.503	40784	2832853	20137
pkk	0.004	678.837	0.17	02/01/2018	31/12/2021	1459	0.531	10223	683813	1682
planned_pregnancy	0.004	817.448	0.669	02/01/2018	01/01/2022	1460	0.448	47555	10460990	24384
plastic_surgery	0.003	797.142	0.689	02/01/2018	31/12/2021	1459	0.461	874515	76322569	109472
ponte_morandi	0.004	578.761	-0.006	03/01/2018	31/12/2021	1458	0.593	209419	24910184	27242
portland_standoff	0.017	953.178	-0.516	03/01/2018	12/12/2021	1439	0.337	1780	262718	1277
protest_sign_mou	0.003	715.086	0.872	09/01/2018	22/12/2021	1443	0.503	1958	21881	749
rajapaksa_sri_lanka	0.005	1032.882	0.914	02/01/2018	31/12/2021	1459	0.308	71310	9300307	12010
rajasthan_mps	0.014	826.916	0.722	07/01/2018	31/12/2021	1454	0.431	2722	660779	1425
rajya_sabha_elections_bjp	0.003	613.552	0.264	02/01/2018	30/12/2021	1458	0.565	5157	388659	2195
rakhine_rohingya_myanmar	0.003	552.731	0.118	01/01/2018	31/12/2021	1460	0.592	56314	10377899	13881
ramaphosa_south_africa	0.004	860.632	0.38	01/01/2018	31/12/2021	1460	0.419	182864	14054366	29286
randolph_holhut	0.012	507.779	0.5	21/02/2018	30/09/2021	1317	0.614	63	886	22
ransomware	0.004	1091.515	-0.329	01/01/2018	31/12/2021	1460	0.279	404269	16524545	93280
rauner_illinois	0.009	255.434	-0.474	01/01/2018	22/12/2021	1451	0.817	48161	4092593	9247
recreational_cannabis	0.004	636.014	0.644	01/01/2018	31/12/2021	1460	0.556	167698	13329688	38538
religion_freedom	0.004	856.324	0.422	01/01/2018	31/12/2021	1460	0.423	466732	63150037	138181
reynolds_mourned	0.002	1211.591	0.666	04/07/2018	31/12/2021	1276	0.299	240	49307	213
rock_n_roll_savannah_marathon	0.004	678.888	0.908	04/01/2018	14/12/2021	1440	0.526	793	26123	294
roe_v._wade_case	0.004	1193.191	-0.164	02/01/2018	31/12/2021	1459	0.238	34059	6410059	13913
ryanair_pilot_strike	0.007	382.179	-0.341	04/01/2018	03/10/2019	637	0.42	662	27796	381
salman_saudi_arabia	0.003	790.851	0.233	01/01/2018	31/12/2021	1460	0.464	108048	25269595	36786
santos_colombia	0.003	749.597	0.257	02/01/2018	31/12/2021	1459	0.489	240953	19943624	39207
sargsyan_armenia	0.003	783.421	0.716	02/01/2018	31/12/2021	1459	0.471	10365	664805	2390
scientist_hansen_nasa	0.003	476.245	-0.195	06/01/2018	29/12/2021	1453	0.64	1963	73782	1212
scott_morrison_kabul	0.281	1281.15	0.054	18/02/2018	30/12/2021	1411	0.091	1234	172570	621
scott_walker_wisconsin	0.005	421.849	-0.356	02/01/2018	31/12/2021	1459	0.691	34829	5992724	8385
self-driving_car	0.003	651.686	0.723	01/01/2018	31/12/2021	1460	0.542	208156	19216820	76925
shiv_sena_maharashtra	0.007	806.905	-0.008	02/01/2018	31/12/2021	1459	0.447	65054	8266718	9351
sirisena_sri_lanka	0.008	456.039	0.562	01/01/2018	30/12/2021	1459	0.686	24083	2153542	6836
smart_cities	0.003	619.771	0.719	01/01/2018	31/12/2021	1460	0.562	348655	21452585	121144
smith_scandal_resigns	0.003	317.439	-0.73	25/03/2018	26/11/2021	1342	0.679	118	5053	103
snowden	0.004	906.989	0.521	02/01/2018	31/12/2021	1459	0.392	203635	15444594	75228
society_civil_servants	0.005	978.708	0.779	01/01/2018	31/12/2021	1460	0.34	41851	2726300	16520
solar_panels	0.003	832.172	0.496	01/01/2018	31/12/2021	1460	0.442	931957	59426155	196888
sonia_rahul_gandhi	0.004	742.329	0.434	02/01/2018	31/12/2021	1459	0.492	65432	9804207	12033
spacex_moon_mission	0.008	1152.197	0.87	01/01/2018	30/12/2021	1459	0.217	11568	1783518	6042
spending_cuts	0.004	658.995	-0.666	01/01/2018	31/12/2021	1460	0.542	180894	24412738	66177
stolen_identity	0.004	790.938	-0.074	01/01/2018	31/12/2021	1460	0.462	116706	11360955	57888
syria_kurdish_war	0.006	669.267	-0.333	02/01/2018	30/12/2021	1458	0.54	15569	1640036	7768
syrian_refugees	0.005	620.978	0.506	01/01/2018	31/12/2021	1460	0.569	181188	31409128	59373
tamil_ltte	0.01	714.81	-0.495	04/01/2018	31/12/2021	1457	0.509	19150	2500104	4720
telangana_rao_trs	0.003	797.232	0.512	02/01/2018	31/12/2021	1459	0.464	24246	2458509	2633
theresa_may_brexit	0.013	375.738	-0.55	02/01/2018	30/12/2021	1458	0.742	277005	59240129	28058
tiger_woods_win	0.005	580.643	0.921	02/01/2018	31/12/2021	1459	0.596	25592	6386164	10036
tony_abbott_malcolm_turnbull	0.004	399.171	-0.609	02/01/2018	01/01/2022	1460	0.702	6234	798657	1139
tourism_boost	0.004	918.032	0.808	01/01/2018	31/12/2021	1460	0.384	166176	18848675	65330
tourists_overrun	0.004	810.194	0.657	03/01/2018	31/12/2021	1458	0.449	4228	587915	3256
tpp	0.004	992.698	0.741	02/01/2018	31/12/2021	1459	0.348	807771	36757099	72431
truck_highway_crashes	0.003	673.884	-0.326	02/01/2018	31/12/2021	1459	0.532	9581	1192664	6368
trudeau_canada	0.004	746.815	-0.345	02/01/2018	31/12/2021	1459	0.489	516408	80776521	74516
trump_impeachment	0.007	804.497	-0.283	01/01/2018	31/12/2021	1460	0.449	1547588	561557376	128617
tsai_ing-wen_taiwan	0.005	833.381	0.068	01/01/2018	31/12/2021	1460	0.433	228687	66289375	23932
tshisekedi_congo	0.005	959.941	0.681	01/01/2018	31/12/2021	1460	0.355	721181	25478641	22948
tupac	0.003	422.855	0.974	26/01/2018	09/12/2021	1413	0.65	195	10767	164
uber_ride_sharing	0.009	291.644	0.221	02/01/2018	31/12/2021	1459	0.794	28834	4192266	16225
uhuru_kenyatta	0.004	975.832	0.7	01/01/2018	31/12/2021	1460	0.348	905058	94176201	41069
undercover_comey_fbi	0.16	456.425	-0.956	07/02/2018	08/11/2021	1370	0.667	258	18656	216
undp_procurement	0.004	832.81	0.959	04/01/2018	31/12/2021	1457	0.437	6332	219701	1868
unhcr_refugees	0.003	824.077	0.713	01/01/2018	31/12/2021	1460	0.446	142488	11603533	39094
vatican_abuse	0.005	451.815	-0.502	03/01/2018	01/01/2022	1459	0.68	39846	4063025	15980
white_supremacist	0.004	841.161	-0.432	01/01/2018	31/12/2021	1460	0.432	493274	119791955	96557
william_barr_attorney_general	0.006	667.57	-0.418	30/04/2018	31/12/2021	1341	0.502	230840	81202541	37530
william_kate_middleton	0.003	870.773	0.94	02/01/2018	31/12/2021	1459	0.422	179499	35291741	21586
williams_plead_guilty	0.004	876.173	-0.391	03/01/2018	25/12/2021	1452	0.408	1181	131400	916
wirecard_scandal	0.014	188.559	0.475	02/01/2019	05/05/2022	1219	0.841	114231	23011097	54187
women_abortion	0.004	728.136	-0.098	02/01/2018	01/01/2022	1460	0.501	463929	93001281	100439
xi_jinping	0.005	815.068	0.038	01/01/2018	31/12/2021	1460	0.445	8323	770844	6182
xinhua_silk_road	0.005	788.776	0.9	19/01/2018	30/12/2021	1441	0.455	3223	636280	753
yakubu_dogara_sacked	0.003	392.198	0.451	15/01/2018	05/12/2021	1420	0.681	164	5618	125
yanukovych_crimea	0.002	1342.728	-0.207	03/01/2018	30/12/2021	1457	0.238	1395	220660	916
ywca	0.004	761.157	0.851	02/01/2018	31/12/2021	1459	0.481	289096	6538386	49806
zayed_uae	0.003	740.087	0.872	01/01/2018	31/12/2021	1460	0.494	119031	24131892	32601
zika_virus	0.005	757.752	0.444	02/01/2018	31/12/2021	1459	0.481	84870	5926091	47820
zuma_south_africa	0.003	917.955	0.327	01/01/2018	31/12/2021	1460	0.405	109399	7596044	21227
